# Supplementary material for: Case Report: Suspected hereditary spontaneous hydrocephalus in a Beagle pedigree
Source: Front Vet Sci. 2026 Jul 3;13:1857970. doi: 10.3389/fvets.2026.1857970 (PMC13375494; doi:10.3389/fvets.2026.1857970)
Supplement: Supplementary file 1 [file Table_1.xlsx]

## Sheet: Supplementary Table S1
Supplementary Table S1 The information for all 41 offspring from the dog 11771 pedigree
Female Parent (VBI, age, Grade)	Sample	Sex	Scan/Death Age	Weight (kg)	VBI	Grade
10012 (0.69, 46 months, Hydrocephalus)	95762	Male	8 months	9.8	0.58	Mild
	98123	Male	8 months	9.2	0.55	Mild
	80860	Female	8 months	9.4	0.53	Minimal
	98162	Female	8 months	8.4	0.54	Minimal
	99187	Female	8 months	7.6	0.58	Mild
	0012F01	Female	Stillbirth	-	-	-
	0012F02	Female	Stillbirth	-	-	-
	0012F03	Female	Stillbirth	-	-	-
	0012M04	Male	D.1 day	-	-	-
90829 (0.54, 8 months, Minimal)	102001	Male	3 months	6.8	0.47	Normal
	102002	Female	3 months	7	0.48	Normal
	102003	Male	3 months	7.4	0.56	Mild
	102005	Male	3 months	8	0.46	Normal
	102007	Male	3 months	6	0.48	Normal
88891 (0.48,33 months, Normal)	101801	Male	D. 1 day	-	-	-
	101802	Female	4 months	6.9	0.5	Minimal
	101803	Male	3 months	7.2	0.47	Normal
	101804	Female	4 months	8.4	0.47	Normal
	101805	Male	3 months	7.4	0.47	Normal
	101806	Female	4 months	7.8	0.47	Normal
	101807	Male	Stillbirth	-	-	-
22G030 (0.52; 43 months, Minimal)	88337	Female	12 months	12.7	0.53	Minimal
	90044	Female	17 months	9.4	0.7217	Hydrocephalus
	82146	Female	18 months	10.2	0.55	Mild
	84244	Male	-	-	-	-
	88119	Male	-	-	-	-
	G030F01	Female	D.45 days	-	-	-
	G030F02	Female	D.45 days	-	-	-
	G030F03	Female	D.46 days	-	-	-
	G030M04	Male	D.1 day	-	-	-
	G030M05	Male	D.1 day	-	-	-
RF2204 (0.54, 35 months, Minimal)	81091	Female	4 months	5.4	0.5255	Minimal
	87246	Female	20 months	12.6	0.57	Mild
	86004	Female	20 months	12	0.59	Mild
	2204F01	Female	-	-	-	-
	2204M01	Male	-	-	-	-
22E076 (0.49, 35 months, Normal)	102201	Male	3 months	6.8	0.54	Minimal
	102202	Female	3 months	5.8	0.51	Minimal
	102203	Male	3 months	6	0.53	Minimal
	102205	Male	3 months	8.2	0.48	Normal
	102207	Male	3 months	7.6	0.5	Minimal

## Sheet: Supplementary Table S2
Supplementary Table S2. The information for 24 controls
Sample ID	Sex	Scan age	Weight(kg)	VBI	Grade
21D110	Female	38 months	13.4	0.529	Minimal
22F114	Female	31 months	15	0.526	Minimal
22G196	Female	12 months	12	0.558	Mild
24B033	Male	13 months	12.2	0.506	Minimal
24B107	Male	13 months	10	0.564	Mild
24B109	Male	13 months	12.2	0.559	Mild
24B137	Male	13 months	11.2	0.52	Minimal
24B147	Male	13 months	10	0.507	Minimal
24C003	Male	13 months	11.6	0.5	Minimal
24C083	Male	13 months	11.6	0.504	Minimal
24C085	Male	13 months	12.6	0.469	Normal
24D031	Male	12 months	9.6	0.522	Minimal
24D091	Male	12 months	11.6	0.499	Normal
24D133	Male	12 months	10	0.52	Minimal
24E385	Male	17 months	11.4	0.518	Minimal
250715	Male	8 months	9.8	0.47	Normal
250557	Male	8 months	8.6	0.48	Normal
250501	Male	8 months	10	0.46	Normal
250549	Male	8 months	11.4	0.49	Normal
250547	Male	8 months	9.2	0.53	Minimal
84689	Female	8 months	6.8	0.5	Minimal
89603	Female	8 months	7.8	0.51	Minimal
85567	Female	8 months	8.6	0.47	Normal
88997	Female	8 months	7.2	0.53	Minimal
